# Supplementary material for: The Impact of Influencers on Cigar Promotions: A Content Analysis of Large Cigar and Swisher Sweets Videos on TikTok
Source: Int J Environ Res Public Health. 2022 Jun 9;19(12):7064. doi: 10.3390/ijerph19127064 (PMC9222503; doi:10.3390/ijerph19127064)
Supplement: Supplementary file 1 [file ijerph-19-07064-s001.zip]

Archive with 1 entries (1 files):
- ijerph-1661752-supplementary.pdf
